# Supplementary material for: Extra virgin olive oil extract rich in secoiridoids induces an anti-inflammatory profile in peripheral blood mononuclear cells from obese children
Source: Front Nutr. 2022 Oct 26;9:1017090. doi: 10.3389/fnut.2022.1017090 (PMC9643887; doi:10.3389/fnut.2022.1017090)
Supplement: Supplementary file 1 [file Data_Sheet_1.zip]

Archive with 5 entries (5 files):
- Suppl. Figure S1.tif
- Suppl. Figure S2.tif
- Suppl. Table S1.docx
- Suppl. Table S2.docx
- Supplementary Figure captions.docx
